# Supplementary material for: Incidental extramammary findings on breast magnetic resonance imaging: Prevalence and recommended diagnostic follow-up
Source: PLoS One. 2025 Dec 3;20(12):e0319373. doi: 10.1371/journal.pone.0319373 (PMC12674530; doi:10.1371/journal.pone.0319373)
Supplement: S1 File — (XLSX) [file pone.0319373.s001.xlsx]

## Sheet: inced
			Surgery										MAMMO												US
Histological type: in situ carcinoma: 1 ductal carcinoma: 2 lobular carcinoma: 3 Invasive mammary carcinoma: 4	Tumor size: <1: 1 1-2: 2 >2: 3	Tumor grade: 1, 2, 3	Surgery: (Yes : 1, No: 2)	Type of surgery: Lumpectomy: 1 Mastectomy: 2 3 or 4	Score: BI-RADS 0 BI-RADS 1 BI-RADS 2 BI-RADS 3 BI-RADS 4 BI-RADS 5 BI-RADS 6	Tumor size: <1: 1 1-2: 2 >2: 3	Tumor stage: 1, 2, 3, 4	Lymph nodes (Yes: 1, No: 2)	Breast density: Low: 1 High: 2	Incedental Findings (Yes: 1, No: 2)	number of incedental findings		Mamo (Yes: 1, No: 2)	Date of exam	MG_Reason of examination (Indication)	Findings: Negative:1 Positive: 2	RESULT (impression)	MAMMO report	Score: BI-RADS 0 BI-RADS 1 BI-RADS 2 BI-RADS 3 BI-RADS 4 BI-RADS 5 BI-RADS 6	Tumor size: <1: 1 1-2: 2 >2: 3	Tumor stage: 1, 2, 3, 4	Lymph nodes (Yes: 1, No: 2)	Breast density: Low: 1 High: 2	Exam part: Left breast: 1 Right breast: 2 Both breast: 3	Ultrasound (Yes: 1, No: 2)	Date of exam	US_Reason of examination (Indication)	Findings: Negative:1 Positive: 2	RESULT (impression)	US report	Score: BI-RADS 0 BI-RADS 1 BI-RADS 2 BI-RADS 3 BI-RADS 4 BI-RADS 5 BI-RADS 6	Tumor size: <1: 1 1-2: 2 >2: 3	Tumor stage: 1, 2, 3, 4	Lymph nodes (Yes: 1, No: 2)	Breast density: Low: 1 High: 2	Exam part: Left breast: 1 Right breast: 2 Both breast: 3
2	2	2	2	0	L4&R3	2	0	1	0	1	1	Liver	1	2020-02-16	Large mass at the 12 o'clock position with multiple contiguous satellite lesions extending towards the nipple	2	Large mass at the 12 o'clock position with multiple contiguous satellite lesions extending towards the nipple	The breasts demonstrate scattered fibroglandular tissue. Left breast diagnostic mammogram: Triangular skin marker was placed at the site of palpable lump at the 12 o'clock position. Corresponding to the palpable skin marker, there is a large irregular mass with obscured margins extending in a segmental distribution and measuring up to 8 cm. Large abnormal-appearing axillary lymph node is also not…	L4&L1	3	0	1	0	3	1	2020-02-16	Large mass at the 12 o'clock position with multiple contiguous satellite lesions extending towards the nipple	2	Large mass at the 12 o'clock position with multiple contiguous satellite lesions extending towards the nipple	Targeted ultrasound of the area pinpointed by the patient as the second palpable lump in the left axilla/axillary tail region demonstrates multiple abnormal-appearing axillary lymph nodes, the larger of which measures up to 2.8 cm with a maximal cortical thickness measuring up to 1.6 cm. Survey of the remainder of the left breast demonstrates no other suspicious cystic or solid masses. Right brea…	L4&R1	3	0	1	0	3
2	3	2	2	0	5	3	0	1	0	1	5	Sternum	1	2018-10-21	The patient felt a palpable mass at left breast since 14 months ago. Clinically the patient demonstrates a large breast with skin thickening, peau d'orange and ulceration of the skin in the upper outer aspect. She also noted recent nipple retraction	2	he palpable abnormality corresponds to the spiculated mass as well as the pleomorphic microcalcifications involving the left breast with skin ulceration. There is diffuse skin thickening as well as subcutaneous edema, and multi focal as well as multicentric malignancy with inflammatory breast cancer cannot be excluded. Invasion of the left pectoral muscle as well as abnormal left axillary lymph n…	Heterogeneous dense breast parenchyma is noted which decreases the sensitivity of the mammogram and may mask underlying lesions. A marker was placed at the site of the palpable abnormality The left breast demonstrates interval development of significant skin thickening, increased dense trabiculations with redemonstration of the irregular spiculated mass and clusters of pleomorphic microcalcificat…	5	0	0	2	2	3	1	2018-10-21	The patient felt a palpable mass at left breast since 14 months ago. Clinically the patient demonstrates a large breast with skin thickening, peau d'orange and ulceration of the skin in the upper outer aspect. She also noted recent nipple retraction	2	he palpable abnormality corresponds to the spiculated mass as well as the pleomorphic microcalcifications involving the left breast with skin ulceration. There is diffuse skin thickening as well as subcutaneous edema, and multi focal as well as multicentric malignancy with inflammatory breast cancer cannot be excluded. Invasion of the left pectoral muscle as well as abnormal left axillary lymph n…	Targeted left breast ultrasound shows a focal area of architectural distortion and spiculation measuring 0.9 x 0.7 cm at 1 o'clock. Another similar spiculated lesion is noted 3.1 cm more laterally. Prominent architecture is also seen more centrally involving the entire left breast. There is significant diffuse skin thickening as well as subcutaneous edema throughout the left breast with multiple …	5	3	0	1	0	1
3	0	1	1	1	6	3	0	2	0	1	1	blood or proteinaceous material	1	2018-04-12	0	2	Two suspiciously malignant masses seen superiorly in the right breast with negative lymph nodes. A hyalinized fibroadenoma is seen in the left breast. Breast MRI may provide additional information..	No previous mammograms are available for comparison. The breasts demonstrate scattered nodular ductal parenchyma. The palpable lump corresponds to an irregular uncalcified mass at 12 o'clock right breast. Another possible irregular mass is seen more anteriorly in the same breast.	x	0	0	0	0	3	1	2018-04-12	0	2	Two suspiciously malignant masses seen superiorly in the right breast with negative lymph nodes. A hyalinized fibroadenoma is seen in the left breast. Breast MRI may provide additional information..	Ultrasound of the palpable mass in the right breast demonstrates a poorly defined hypoechoic difficult to measure lesion with a large posterior attenuating shadow at 12 o'clock. The lesion is surrounded by a wide desmoplastic reaction. Another subjacent 1.11 cm poorly defined mass is seen at 1 o'clock right breast The left breast demonstrates a calcified small nodule and some coarse calcification…	x	2	0	2	0	3
2	2	1	2	0	5	3	0	1	2	1	1	Liver	2	x	0	0		0	x	0	0	0	0	0	1	2017-11-15	0	2	Multiple abnormal masses seen at the right breasts with abnormal axillary lymph node , in keeping with multicentric malignant tumor, birads five, MRI and biopsy are highly recommended	At the right breasts. . mass at 9 o'clock position measured 1.24 x 1.02 cm with macro lobulated outline. Adjacent by another abnormal mass at 9 o'clock position measured 2.9 x2.6 cm. With a spiculated outline and attached to the posterior chest wall At the axilla, other hypoechoic mass measures 0.7 x 0.70 cm Multiple scattered abnormal hypoechoic masses. Abnormal right axillary lymph nodes with l…	5	3	0	1	0	3
2	3	2	2	0	4	3	0	2	0	1	1	phrenic region	1	2017-11-08	0	2	The breast parenchyma are predominantly fatty with residual of fibroglandular tissue. The right breasts inferomedially region there is high density mass with irregular outline and distortion, and no evidence of malignant microcalcification. The appearance is highly suggested of, malignancy.	No previous films available for comparison. The breast parenchyma are predominantly fatty with residual of fibroglandular tissue. The right breasts inferomedially region there is high density mass with irregular outline and distortion, and no evidence of malignant microcalcification. The appearance is highly suggested of, malignancy. Ultrasound performed please see is the attached report	x	0	0	0	2	3	1	2017-11-08	0	2	by review the mammogram and ultrasound there is mass at 2 o'clock position of the right breasts with highly suspicious of malignancy MRI and biopsy is recommended birads five	At the right breasts 2 o'clock position there is irregular hypoechoic mass with micro lobulated, vertical oriented, outline measured around 1.1 x 1.21 cm, attached to the posterior chest wall. Might Doppler examination it is vascular the appearance is highly suggested of malignancy. No other mass detected. 1N lymph node to at the at the right axilla low in position show with slightly uniform incr…	x	2	0	1	0	3
2	2	3	1	1	5	3	0	1	0	1	1	Liver	1	2017-09-19	new palpable lump in the upper outer right breast for 10 days.	2	The palpable abnormality corresponds to a malignant looking mass at 10 o'clock of the right breast. A bilateral breast breast MRI is recommended for staging. An ultrasound guided core biopsy will be performed today.. Birads 5	A large irregular spiculated mass is identified at the site of the palpable abnormality in the upper outer aspect of the right breast, close to the nipple. It is associated with intrinsic suspicious microcalcifications, architectural distortion as well as overlying skin thickening. The findings are suspicious for malignancy. An area of asymmetry is noted behind the left nipple, which most likely …	5	0	0	2	0	3	1	2017-09-19	palpable lump in the upper outer right breast for 10 days	2	The palpable abnormality corresponds to a malignant looking mass at 10 o'clock of the right breast. A bilateral breast breast MRI is recommended for staging. An ultrasound guided core biopsy will be performed today.. Birads 5	Targeted ultrasound to the palpable area of concern, confirms the presence of a large irregular hypoechoic mass at about 10 o'clock of the right breast, overall measuring 3.6 x 2.2 x 2.8 cm with intrinsic microcalcifications and an echogenic halo. It is noted to be close to the right nipple, and micro invasion cannot be totally excluded. The findings are suspicious for malignancy. A prominent rig…	5	3	0	1	0	3
2	2	3	1	2	4	3	0	1	0	1	1	Lung	1	2016-11-27	31 years old 4 months post delivery. No history of lactation. Presented with right breast mass recognized 2 months ago slightly decreasing in size. No family history of breast cancer. No redness or swelling of the overlying skin.	2	The palpable abnormality corresponds to a partially circumscribed asymmetry with intrinsic microcalcifications. Since the mass appears suspicious on the ultrasound, an MRI as well as an ultrasound guided core biopsy is recommended BIRADS 4	The breasts are extremely dense which may lower the sensitivity of the mammogram. A marker was placed at the site of the palpable abnormality A partially circumscribed and partially obscured focal asymmetry is noted at the site of the palpable abnormality with a few intrinsic microcalcifications. No architectural distortion. No skin thickening or nipple retraction. Enlarged right axillary lymph n…	4	0	0	1	0	3	1	2016-11-27	31 years old 4 months post delivery. No history of lactation. Presented with right breast mass recognized 2 months ago slightly decreasing in size. No family history of breast cancer. No overlying skin redness or swelling.	2	The palpable abnormality within the right breast corresponds to a solid mass with intrinsic macrocalcifications, and right axillary lymphadenopathy. The features are not typical , and therefore a mammogram was performed for further correlation. An ultrasound-guided core biopsy as well as a bilateral breast MRI will also be arranged. BIRADS 4	The breast is of heterogeneous fibroglandular background echotexture. The ducts are prominent and filled with echoes related to the history of recent delivery. There is a large hypoechoic mass with lobulated borders and macrocalcifications at 6 o'clock of the right breast, which corresponds to the palpable abnormality. It measures 3.6 x 2 x 2 cm, and shows a somewhat vertical orientation in some …	4	3	0	1	0	3
4	2	2	2	0	6	3	0	1	0	1	1	Lung	1	2016-11-01	72 years old with palpable mass In the left breast. No family history of breast cancer.	2	The palpable abnormality corresponds to a spiculated solid mass posteriorly at 6 o'clock of the left breast, which is abutting the pectoral muscle. It appears suspicious for malignancy, and an ultrasound-guided core biopsy is recommended. Prominent right axillary lymph nodes. Further staging by MRI is recommended. BIRADS 4C.	The breasts are fatty with scattered fibroglandular densities. A marker is placed at the site of the palpable abnormality within the inferior left breast. There is an irregular mass with spiculated margins at the left lower breast (6 o'clock), posteriorly, which corresponds to the palpable abnormality. Associated architectural distortion is noted but no suspicious microcalcifications. The mass is…	4	0	0	2	0	3	1	2016-11-01	72 years old with palpable mass In the left breast. No family history of breast cancer.	2	The palpable abnormality corresponds to a spiculated solid mass posteriorly at 6 o'clock of the left breast, which is abutting the pectoral muscle. It appears suspicious for malignancy, and an ultrasound-guided core biopsy is recommended. Prominent right axillary lymph nodes. Further staging by MRI is recommended. BIRADS 4C.	Targeted ultrasound to the area of concern in the left breast confirms the irregular hypoechoic, vertically oriented mass with angular margin, posterior shadowing, and an echogenic halo, at 6 o'clock measuring 1 x 0.8 x 0.6 cm , which corresponds to the mammogram finding. This lesion appears suspicious for malignancy. Unremarkable left axillary lymph nodes, with cortical thickness of about 2 mm..…	4	1	0	1	0	1
2	1	0	1	1	5	3	0	1	0	1	1	Liver	1	2016-07-18	0	2	Malignant mass of the left breast as described with possible abnormal lymph node. BI-RADS 5 for MRI and true cut biopsy.	Left breast is almost entirely fatty with a spiculated dense mass at the superior lateral aspect . Compression view showed multiple large spicules of the mass. Multiple abnormal microcalcifications are also noted. The surrounding area is abnormal with distortion and multiple faint calcifications. No skin thickening seen. No nipple distortion. Left axilla showed thickened cortex lymph node. Right …	5	0	0	1	1	3	1	2016-07-18	0	2	Malignant mass of the left breast as described with possible abnormal lymph node. BI-RADS 5 for MRI and true cut biopsy.	Focal high-resolution ultrasound of the left superior lateral aspect which showed hypoechoic spiculated mass measuring 1.82 x 0.95 cm. Near by another hypoechoic mass is noted anterior to the former one Left axilla showed one lymph node with increased vascularity in the cortex and medulla.	5	2	0	1	1	1
2	1	1	1	1	4	1	0	1	2	1	1	Shoulder	1	2016-06-01	41 years old female patient known case of rheumatoid arthritis presented with right breast.	2	A suspicious mass noted at 6 o'clock of the right breast associated with bilateral enlarged axillary lymph nodes. For further evaluation with bilateral MRI. A benign mass noted to at 6 o'clock of the right breast most likely representing a fibroadenoma for 6 months follow up. BIRADS IV.	Bilateral heterogeneously dense breast parenchyma that may obscure underlying masses. An irregular dense mass with obscured margins noted within the upper inner quadrant of the right breast, associated with regional pleomorphic microcalcifications. The left breast demonstrate no definite masses, architectural distortion or asymmetry. Bilateral benign looking microcalcifications are noted. No skin…	4	0	0	2	1	3	1	2016-06-01	41 years old female patient known case of rheumatoid arthritis presented with right breast.	2	A suspicious mass noted at 6 o'clock of the right breast associated with bilateral enlarged axillary lymph nodes. For further evaluation with bilateral MRI. A benign mass noted to at 6 o'clock of the right breast most likely representing a fibroadenoma for 6 months follow up. BIRADS IV.	A bilateral ultrasound was done that demonstrated a very enlarged left axillary lymph nodes measuring 1.12 x 1.4 cm with the cortex measuring 1 cm. As well as multiple abnormally looking enlarged right axillary lymph nodes the largest measuring 2 x 1 x 2.5cm. An irregular , hypoechoic, vertically oriented, mass with spiculated margin measuring 1.3 x 0.8 cm noted at 6 o'clock of the right breast. …	4		0	2	0	3
2	2	2	1	2	4	0	0	1	0	1	1	Lung	1	2016-02-14	0	2	Additional breast MRI, chest x-ray and CT are required for further evaluation	The breasts are heterogeneously dense in their entirety. Scattered and clustered microcalcifications are noted in both breasts. The palpable lump on the lateral aspect of the right breast is difficult to identify on the mammogram, because of the increased parenchymal density.	x	0	0	0	2	3	1	2016-02-14	0	2	Additional breast MRI, chest x-ray and CT are required for further evaluation	Additional ultrasound revealed multiple indeterminate hypoechoic lesions bilaterally and bilateral enlarged axillary lymph nodes. Suspected left pleural effusion is also seen.	x	0	0	1	2	3
2	2	2	1	1	5	3	0	1	0	1	1	pleural effusion	1	2016-02-09	The patient presents with a palpable lump for 1 month. She also had painful axillary swelling	2	Suspicious mass at 9 o'clock of the right breast, in close proximity to the pectoral muscle, with a few satellite nodules. A breast MRI is recommended for staging, as well as ultrasound guided core biopsy. Abnormal right axillary lymph nodes, for FNA. Birads 5	A large irregular dense mass is noted in the upper outer aspect of the right breast, superimposed on the right pectoral muscle. It is associated with architectural distortion but no suspicious microcalcifications. This mass is suspicious.	5	0	0	2	0	3	1	2016-02-09	The patient presents with a palpable lump for 1 month. She also had painful axillary swelling	2	Suspicious mass at 9 o'clock of the right breast, in close proximity to the pectoral muscle, with a few satellite nodules. A breast MRI is recommended for staging, as well as ultrasound guided core biopsy. Abnormal right axillary lymph nodes, for FNA. Birads 5	Targeted ultrasound to the palpable abnormality of concern, confirms the presence of a large, irregular, spiculated, solid mass measuring 2.6 x 2.2 cm at about 9 o'clock of the right breast, very close to the pectoral muscle. A few satellite nodules are identified as well as extremely large right axillary lymph nodes. Ultrasound of the left breast and axilla appear unremarkable.	5	3	0	1	0	2
2	2	1	1	2	5	3	0	1	0	1	1	Liver	1	2015-11-04	45-year-old complaining of right breast lump.	2	Malignant mass with nipple retraction on the right breast and partially defined suspicious lymph node BIRADS 5, further evaluation by MRI and subsequent core needle biopsy is advised	Breast parenchyma demonstrate scattered fibroglandular tissues. Right breast demonstrate a large ill defined mass which appears to be of two or more components. The more medial aspect demonstrate indistinct margins, while the lateral aspect demonstrates spiculated margins. Associated nipple retraction and skin thickening. No suspicious microcalcification. Right axilla demonstrate a partially visu…	5	0	0	1	2	3	2	x	0	0	0	0	x	0	0	0	0	0
2	2	2	1	2	x	0	0	2	1	1	1	Lung	1	2014-03-12	No previous mammogram is available for comparison. The patient complains of a palpable lump in the right upper outer quadrant.	2	Suspicious masses in the right breast at 9 o'clock as described above. Further evaluation by MRI and ultrasound guided core biopsy is recommended. BIRADS 4.	Heterogeneously dense breast parenchyma which lowers the sensitivity of the mammogram. A partially well-defined mass is seen in the right upper outer quadrant, with internal clustered microcalcifications, correlated with the palpable lesion. Compression magnification views of the area of the palpable abnormality again show the mass with clustered pleomorphic microcalcifications. The left breast s…	4	0	0	2	2	3	1	2014-03-12	No previous mammogram is available for comparison. The patient complains of a palpable lump in the right upper outer quadrant.	2	Suspicious masses in the right breast at 9 o'clock as described above. Further evaluation by MRI and ultrasound guided core biopsy is recommended. BIRADS 4.	Complementary ultrasound of the right breast shows dilated retroareolar ducts measuring about 3 mm with intraductal thick secretions. An ill-defined hypoechoic mass is noted at 9 o'clock, it measures 0.56 x 0.53 cm, with internal echogenic focus representing calcifications. Another suspicious hypoechoic, vertically oriented mass is seen in the retroareolar area, measuring 0.53 cm. No abnormal axi…	4	1	0	2	0	2
3	2	2	1	2	5	3	0	1	0	1	1	Liver	1	2014-11-17	0	2	Malignant mass right breast as described BI-RADS 5, however further evaluation by MRI is suggested.	Right breast showed distortion with retroareolar spiculated mass. Nipple retraction is seen. No skin thickening. Right axilla showed no abnormal lymph nodes. Left breast is unremarkable with no distinct masses, malignant microcalcification or parenchyma distortion. No skin thickening or nipple retraction. Left axilla is unremarkable.	5	0	0	2	0	3	2	x	0	0	0	0	x	0	0	0	0	0
4	2	0	1	2	4	3	0	1	0	1	1	Liver	1	2013-05-14	0	2	Bilateral fibrocystic changes as described. The solid mass in the right breast would be considered as BI-RADS 5 for which biopsy is suggested.	Both breasts show heterogeneous dense parenchyma which may lower the sensitivity of mammogram. There is ill defined mass of the superior lateral aspect of the right breast in the CC view. In MLO view showed that the superior aspect has multiple densities. There is no malignant microcalcification. No skin thickening or abnormal axillary lymph nodes. The left breast show few scattered benign calcif…	5	0	0	2	2	3	1	2013-05-14	0	2	Bilateral fibrocystic changes as described. The solid mass in the right breast would be considered as BI-RADS 5 for which biopsy is suggested.	Additional high-resolution ultrasound of both breast was done and it showed echogenic parenchyma with prominent ducts. Left breast showed multiple anechoic cysts some of them showed no posterior enhancement. The largest one at 1 o'clock measuring 0.86 x 0.33 cm. Well defined hypoechoic solid mass is noted at 12 o'clock measuring 0.9 x 0.6 cm with internal septation and bilateral marginal shadowin…	5	1	0	2	0	3
